# Supplementary material for: Antimicrobial activity of essential oils and carvacrol, and synergy of carvacrol and erythromycin, against clinical, erythromycin-resistant Group A Streptococci
Source: Front Microbiol. 2015 Mar 3;6:165. doi: 10.3389/fmicb.2015.00165 (PMC4347498; doi:10.3389/fmicb.2015.00165)
Supplement: Supplementary file 1 [file data_sheet_1.xlsx]

## Sheet: CHECKERBOARD
STRAINS*	MIC		BEST COMBINATION OF SYNERGY					OTHER COMBINATIONS OF SYNERGY
								1		2		3		4		5		6		7		8
	ERY	CAR	ERY	CAR	FICERY	FICCAR	FIC Index	ERY	CAR	ERY	CAR	ERY	CAR	ERY	CAR	ERY	CAR	ERY	CAR	ERY	CAR	ERY	CAR
SP1900	256	128	4	32	0.0156	0.25	0.2656	8	32	16	32	32	32
SP1161	8	64	1	8	0.125	0.125	0.25	0.5	16	1	16	2	16	2	8
SP55	8	128	0.5	32	0.625	0.25	0.3125	1	32	2	32
SP1160	16	128	4	8	0.25	0.0625	0.3125	4	16	4	32	2	32
SP4502	64	128	16	8	0.25	0.0625	0.3125	16	16	8	32	16	32
11613	8	64	2	16	0.25	0.25	0.5
SP1188	512	128	0.5	32	0.0009	0.25	0.2509	1	32	2	32	4	32	8	32	16	32	32	32	64	32	128	32
11414	512	128	0.5	32	0.0009	0.25	0.2509	1	32	2	32	4	32	8	32	16	32
11107	512	128	1	32	0.0019	0.25	0.2519	2	32	4	32	8	32	16	32
SP1181	512	128	2	32	0.0039	0.25	0.2539	4	32	8	32	16	32	32	32	64	32
SP114	512	128	0.5	32	0.0009	0.25	0.2509	1	32	2	32	4	32	8	32	16	32	32	32	64	32
SP2130	512	128	2	32	0.0039	0.25	0.2539	4	32	8	32	16	32
10039	512	128	2	32	0.0039	0.25	0.2539	4	32	8	32	16	32	32	32	64	32	128	32
10911	8	64	2	16	0.25	0.25	0.5
SP9721	16	64	0.5	16	0.0313	0.25	0.2813	1	16	2	16	4	16	4	8
9407	32	64	8	16	0.25	0.25	0.5
SP1180	16	128	4	32	0.25	0.25	0.5
10239	16	128	4	32	0.25	0.25	0.5
SP118	16	256	0.5	64	0.0313	0.25	0.2813	1	64	2	64	4	64
10244	16	128	4	32	0.25	0.25	0.5
10313	16	128	4	32	0.25	0.25	0.5
*Strains with no interaction are not included in the table.
