# Supplementary material for: Antimicrobial activity of essential oils and carvacrol, and synergy of carvacrol and erythromycin, against clinical, erythromycin-resistant Group A Streptococci
Source: Front Microbiol. 2015 Mar 3;6:165. doi: 10.3389/fmicb.2015.00165 (PMC4347498; doi:10.3389/fmicb.2015.00165)
Supplement: Supplementary file 2 [file data_sheet_2.xlsx]

## Sheet: TIME-KILL CURVES
SP1900	1	2	3	4	5	6	7	8	9	10	11	12	13	14	15	16	17	18	19	20	21	22	23	24
Control	0.093425	0.09415	0.09905	0.108275	0.1179	0.13105	0.160425	0.227175	0.335725	0.392525	0.4215	0.432425	0.435575	0.43585	0.435225	0.43415	0.433125	0.431825	0.43055	0.428925	0.4272	0.425325	0.423675	0.426
car32+ery4	0.091575	0.091975	0.091975	0.09205	0.09205	0.09245	0.0927	0.092975	0.093425	0.093275	0.0937	0.093625	0.093225	0.094025	0.09375	0.093875	0.093825	0.09365	0.0931	0.09285	0.09295	0.092525	0.09215	0.09
car32	0.089975	0.094875	0.0976	0.103125	0.1121	0.12205	0.139	0.1707	0.2334	0.328425	0.375575	0.39985	0.411325	0.418225	0.4213	0.423625	0.424275	0.423925	0.423225	0.422075	0.421075	0.419625	0.4182	0.418
ery4	0.09305	0.08815	0.0888	0.089275	0.0895	0.089825	0.090175	0.090425	0.090325	0.090575	0.0909	0.09125	0.09185	0.093475	0.09625	0.1008	0.10575	0.113	0.1288	0.160225	0.223825	0.323625	0.39705	0.399
SP55	1	2	3	4	5	6	7	8	9	10	11	12	13	14	15	16	17	18	19	20	21	22	23	24
Control	0.123125	0.099575	0.104725	0.1112	0.11855	0.1241	0.128725	0.1435	0.173375	0.224125	0.2989	0.3459	0.37975	0.39655	0.40675	0.413075	0.41465	0.41485	0.414475	0.41315	0.4123	0.411275	0.4102	0.409
car32+ery0,5	0.12825	0.094325	0.092825	0.0927	0.09215	0.092125	0.092075	0.09215	0.092825	0.093025	0.093025	0.092875	0.0936	0.093875	0.09365	0.093275	0.09365	0.0933	0.093875	0.0935	0.092125	0.0925	0.092475	0.093
car32	0.124975	0.097175	0.097825	0.095475	0.096075	0.096825	0.0965	0.097075	0.0973	0.09735	0.097875	0.097975	0.09955	0.100625	0.10445	0.1097	0.1157	0.121625	0.1346	0.15205	0.1725	0.1938	0.20755	0.206
ery0,5	0.123975	0.094675	0.093825	0.0934	0.0934	0.093875	0.09395	0.0943	0.095075	0.0955	0.09685	0.099775	0.1022	0.10455	0.106425	0.109725	0.115125	0.122625	0.1336	0.1481	0.1686	0.192375	0.2158	0.218
SP1160	1	2	3	4	5	6	7	8	9	10	11	12	13	14	15	16	17	18	19	20	21	22	23	24
Control	0.132	0.088	0.089	0.092	0.099	0.108	0.116	0.131	0.158	0.205	0.287	0.35	0.381	0.398	0.404	0.407	0.409	0.41	0.411	0.412	0.412	0.412	0.411	0.412
car8+ery4	0.123	0.087	0.086	0.086	0.086	0.086	0.086	0.086	0.087	0.086	0.086	0.086	0.087	0.086	0.085	0.086	0.086	0.087	0.086	0.087	0.086	0.087	0.086	0.086
car8	0.127	0.092	0.091	0.093	0.096	0.102	0.105	0.108	0.115	0.127	0.15	0.191	0.275	0.334	0.371	0.386	0.393	0.398	0.401	0.405	0.406	0.408	0.41	0.42
ery4	0.133	0.084	0.085	0.087	0.091	0.095	0.098	0.1	0.106	0.119	0.144	0.202	0.329	0.417	0.452	0.466	0.472	0.477	0.481	0.483	0.484	0.485	0.485	0.484
SP4502	1	2	3	4	5	6	7	8	9	10	11	12	13	14	15	16	17	18	19	20	21	22	23	24
Control	0.09575	0.09575	0.104	0.11925	0.15875	0.28175	0.48725	0.595	0.6485	0.6715	0.6795	0.68	0.6775	0.67275	0.66775	0.66375	0.66	0.657	0.65475	0.6525	0.65175	0.65125	0.65125	0.652
car8+ery16	0.09	0.0885	0.08875	0.08875	0.089	0.089	0.089	0.08925	0.08925	0.08925	0.089	0.089	0.089	0.08875	0.08875	0.08875	0.08875	0.08825	0.088	0.08825	0.088	0.088	0.088	0.089
car8	0.094	0.094	0.1005	0.113	0.138	0.2035	0.349	0.5005	0.592	0.6485	0.6775	0.688	0.6895	0.688	0.68525	0.682	0.67875	0.67625	0.67225	0.66925	0.666	0.66225	0.65875	0.658
ery16	0.091	0.08975	0.08975	0.08975	0.09	0.09025	0.0905	0.09075	0.09225	0.09625	0.1035	0.115	0.13	0.15075	0.1765	0.2105	0.25275	0.30625	0.37025	0.44075	0.523	0.60025	0.657	0.657
11613	1	2	3	4	5	6	7	8	9	10	11	12	13	14	15	16	17	18	19	20	21	22	23	24
Control	0.11375	0.0984	0.0981	0.10035	0.10685	0.11795	0.13055	0.157125	0.220175	0.37705	0.5074	0.5762	0.61275	0.629425	0.639375	0.646475	0.65285	0.65895	0.664375	0.66935	0.674525	0.67845	0.68145	0.682
car16+ery2	0.118875	0.098025	0.097975	0.09755	0.0976	0.09765	0.097375	0.097575	0.097475	0.0975	0.0977	0.097725	0.097725	0.0976	0.098	0.098375	0.098725	0.099225	0.099775	0.100575	0.102125	0.104575	0.1076	0.107
car16	0.105375	0.097	0.099225	0.099	0.0989	0.1003	0.103475	0.110125	0.118775	0.1294	0.14845	0.187775	0.27295	0.40985	0.473025	0.50605	0.520175	0.5263	0.5291	0.53145	0.533275	0.534175	0.533575	0.533
ery2	0.122225	0.100175	0.10005	0.100025	0.1	0.100025	0.10025	0.10085	0.102	0.104025	0.107475	0.113	0.12065	0.1319	0.1501	0.179475	0.227175	0.305275	0.4254	0.57115	0.677675	0.7335	0.766625	0.77
11414	1	2	3	4	5	6	7	8	9	10	11	12	13	14	15	16	17	18	19	20	21	22	23	24
Control	0.095375	0.09545	0.09625	0.096825	0.09855	0.103175	0.11585	0.14655	0.194425	0.263325	0.335275	0.380225	0.398125	0.405925	0.40665	0.405325	0.403325	0.4014	0.39965	0.3981	0.396575	0.395275	0.393975	0.399
car32+ery0,5	0.0931667	0.0926667	0.0930333	0.0934667	0.0939	0.0938333	0.0938	0.0938	0.094	0.0937333	0.0938667	0.0937667	0.0939667	0.0941	0.0941667	0.0942	0.0942667	0.0944	0.0944667	0.0946	0.0947667	0.0953	0.0967	0.097
car32	0.092475	0.092525	0.093	0.0937	0.0945	0.0943	0.094925	0.0966	0.100925	0.1092	0.1258	0.153075	0.192825	0.2424	0.27205	0.292725	0.302525	0.30585	0.307525	0.309825	0.3138	0.3197	0.3292	0.331
ery0,5	0.0952	0.0947333	0.0952	0.0956333	0.0959667	0.0961333	0.0963333	0.0965667	0.0967	0.0971667	0.0988	0.103167	0.114267	0.138133	0.185133	0.275533	0.380733	0.424	0.455733	0.467667	0.4715	0.472033	0.472267	0.472
11107	1	2	3	4	5	6	7	8	9	10	11	12	13	14	15	16	17	18	19	20	21	22	23	24
Control	0.099	0.098	0.099	0.1	0.104	0.115	0.139	0.17	0.211	0.273	0.287	0.292	0.31	0.319	0.323	0.324	0.324	0.324	0.325	0.325	0.325	0.326	0.326	0.325
car32+ery1	0.099	0.098	0.098	0.098	0.098	0.098	0.099	0.099	0.099	0.099	0.099	0.099	0.099	0.099	0.099	0.099	0.099	0.099	0.1	0.101	0.103	0.106	0.11	0.116
car32	0.117	0.097	0.097	0.099	0.102	0.11	0.123	0.146	0.188	0.244	0.311	0.359	0.386	0.405	0.42	0.425	0.428	0.429	0.43	0.43	0.431	0.432	0.433	0.43
ery1	0.104	0.096	0.096	0.096	0.096	0.096	0.096	0.096	0.096	0.097	0.098	0.1	0.104	0.11	0.12	0.132	0.152	0.179	0.194	0.205	0.219	0.226	0.229	0.23
SP1181	1	2	3	4	5	6	7	8	9	10	11	12	13	14	15	16	17	18	19	20	21	22	23	24
Control	0.091	0.091	0.092	0.095	0.104	0.124	0.162	0.218	0.309	0.371	0.4	0.41	0.412	0.411	0.409	0.407	0.405	0.403	0.402	0.4	0.399	0.398	0.396	0.396
car32+ery2	0.092	0.092	0.092	0.092	0.093	0.093	0.092	0.092	0.092	0.092	0.092	0.092	0.092	0.092	0.092	0.092	0.092	0.092	0.093	0.094	0.095	0.1	0.11	0.113
car32	0.09	0.089	0.09	0.092	0.098	0.108	0.121	0.142	0.175	0.228	0.304	0.35	0.38	0.393	0.401	0.404	0.404	0.403	0.402	0.4	0.399	0.398	0.397	0.399
ery2	0.092	0.091	0.091	0.091	0.091	0.092	0.092	0.092	0.092	0.093	0.095	0.099	0.109	0.131	0.178	0.265	0.36	0.416	0.448	0.46	0.466	0.471	0.473	0.473
SP114	1	2	3	4	5	6	7	8	9	10	11	12	13	14	15	16	17	18	19	20	21	22	23	24
Control	0.101	0.1	0.101	0.103	0.111	0.139	0.199	0.306	0.47	0.605	0.657	0.668	0.681	0.688	0.696	0.702	0.708	0.716	0.721	0.726	0.732	0.736	0.739	0.74
car32+ery0,5	0.098	0.098	0.098	0.099	0.101	0.105	0.117	0.148	0.205	0.311	0.487	0.566	0.609	0.711	0.776	0.8	0.81	0.817	0.813	0.809	0.807	0.81	0.808	0.806
car32	0.098	0.097	0.098	0.099	0.104	0.122	0.166	0.237	0.342	0.506	0.673	0.759	0.844	0.85	0.825	0.804	0.785	0.768	0.756	0.748	0.741	0.735	0.729	0.73
ery0,5	0.097	0.097	0.097	0.098	0.1	0.109	0.14	0.207	0.298	0.42	0.565	0.724	0.827	0.873	0.889	0.893	0.891	0.893	0.892	0.895	0.896	0.895	0.893	0.89
SP1189	1	2	3	4	5	6	7	8	9	10	11	12	13	14	15	16	17	18	19	20	21	22	23	24
Control	0.093475	0.092625	0.093925	0.097875	0.1067	0.12375	0.167575	0.2505	0.3691	0.42285	0.451775	0.46105	0.464825	0.4652	0.463975	0.46205	0.460275	0.45825	0.4567	0.455175	0.4533	0.451675	0.449975	0.451
car32+ery0,25	0.0912	0.0902	0.090325	0.090425	0.090475	0.0906	0.090775	0.090925	0.0911	0.09125	0.091475	0.091575	0.0917	0.0919	0.092075	0.0927	0.093925	0.096925	0.104375	0.11845	0.142125	0.1724	0.205225	0.205
car32	0.09155	0.091	0.091325	0.091725	0.092275	0.094275	0.099475	0.108625	0.1236	0.148725	0.190075	0.265125	0.345275	0.38885	0.407675	0.415425	0.419375	0.42025	0.419125	0.4175	0.416	0.4142	0.4126	0.414
ery0,25	0.09075	0.090025	0.090125	0.090125	0.090125	0.090275	0.090575	0.09125	0.092825	0.09685	0.106775	0.12745	0.17045	0.25615	0.355975	0.417625	0.448425	0.461525	0.4698	0.47375	0.47505	0.476375	0.476775	0.478
SP2130	1	2	3	4	5	6	7	8	9	10	11	12	13	14	15	16	17	18	19	20	21	22	23	24
Control	0.128875	0.09705	0.0984	0.102	0.1098	0.1266	0.166825	0.268875	0.453175	0.562625	0.599075	0.6064	0.60735	0.6059	0.60355	0.60105	0.598	0.594875	0.592625	0.5899	0.586725	0.5848	0.5823	0.581
car32+ery2	0.12225	0.094775	0.094925	0.094975	0.095175	0.09525	0.095375	0.095575	0.095825	0.096075	0.09635	0.09725	0.099075	0.101475	0.1035	0.1048	0.105725	0.10635	0.106925	0.1075	0.108275	0.1093	0.110625	0.113
car32	0.10865	0.0974	0.0993	0.1052	0.1171	0.1412	0.1931	0.30645	0.5185	0.6789	0.7554	0.78445	0.79	0.78765	0.78405	0.78095	0.77835	0.7768	0.7746	0.7729	0.77	0.76825	0.76515	0.768
ery2	0.098325	0.096	0.09615	0.096425	0.09665	0.0972	0.098175	0.100075	0.102625	0.10585	0.110025	0.116475	0.127825	0.149125	0.190875	0.2508	0.31775	0.3792	0.419325	0.4495	0.47205	0.48435	0.4938	0.493
SP1003	1	2	3	4	5	6	7	8	9	10	11	12	13	14	15	16	17	18	19	20	21	22	23	24
Control	0.0935	0.09335	0.0947	0.099625	0.1074	0.11835	0.148475	0.238225	0.412	0.465275	0.49085	0.499275	0.501125	0.50075	0.4993	0.496875	0.49365	0.4901	0.486975	0.483725	0.480675	0.4775	0.4746	0.478
car64+ery0,25	0.09415	0.0938	0.09385	0.09395	0.09395	0.094	0.093975	0.094	0.0941	0.09415	0.09435	0.09495	0.096375	0.098475	0.101425	0.10495	0.110525	0.12215	0.148925	0.209975	0.3411	0.43625	0.4799	0.479
car64	0.0936	0.092075	0.092175	0.09265	0.092675	0.09245	0.0928	0.0943	0.093225	0.094275	0.096525	0.099525	0.102625	0.10575	0.11035	0.120475	0.145725	0.205175	0.28455	0.363275	0.4185	0.43795	0.448275	0.448
ery0,25	0.094675	0.09335	0.094425	0.098675	0.1081	0.12135	0.1549	0.247625	0.458775	0.54475	0.5779	0.59135	0.59385	0.59275	0.590525	0.5873	0.58335	0.5794	0.575725	0.5714	0.56755	0.563725	0.56025	0.562
10911	1	2	3	4	5	6	7	8	9	10	11	12	13	14	15	16	17	18	19	20	21	22	23	24
Control	0.098	0.0971	0.0983667	0.101767	0.108167	0.116467	0.13	0.153667	0.2	0.2795	0.4006	0.480933	0.504233	0.509233	0.509633	0.508567	0.5074	0.506367	0.5051	0.5041	0.502867	0.501867	0.500367	0.499
car16+ery2	0.097275	0.095425	0.095825	0.096475	0.098125	0.102125	0.1079	0.1162	0.12815	0.14705	0.175525	0.218075	0.2797	0.36115	0.4057	0.4306	0.435275	0.4331	0.430475	0.427525	0.424375	0.420575	0.4175	0.417
car16	0.0989	0.098025	0.09945	0.103425	0.110325	0.11895	0.132775	0.155025	0.1923	0.249775	0.360125	0.472175	0.5242	0.535975	0.53745	0.53715	0.536625	0.5362	0.535225	0.534	0.532675	0.53135	0.530175	0.531
ery2	0.103325	0.0971	0.097775	0.09885	0.1021	0.108875	0.1185	0.13325	0.1572	0.19725	0.2598	0.3554	0.462075	0.526925	0.551475	0.55705	0.5547	0.55095	0.5461	0.541125	0.5357	0.53065	0.526325	0.526
SP9721	1	2	3	4	5	6	7	8	9	10	11	12	13	14	15	16	17	18	19	20	21	22	23	24
Control	0.100233	0.0996667	0.100067	0.101367	0.10545	0.119833	0.1583	0.264933	0.425467	0.507233	0.538667	0.551467	0.558533	0.563167	0.565867	0.5663	0.564933	0.5627	0.560167	0.5581	0.556367	0.5543	0.552333	0.551
car16+ery0,5	0.100033	0.0986333	0.0985667	0.0991333	0.099475	0.0993667	0.0995	0.0995333	0.0996	0.0996333	0.0996333	0.0996667	0.0997	0.0996	0.0995	0.0994667	0.0993667	0.0994333	0.0994333	0.0996	0.0995333	0.0995667	0.0994667	0.1
car16	0.09745	0.09705	0.0975	0.09875	0.102775	0.112725	0.134325	0.1873	0.306325	0.409275	0.4731	0.5024	0.51675	0.5252	0.531375	0.5352	0.5363	0.5356	0.533775	0.53235	0.53135	0.530375	0.52955	0.531
ery0,5	0.097175	0.096575	0.096875	0.09715	0.09745	0.098225	0.100725	0.108575	0.127525	0.178775	0.301575	0.377925	0.4073	0.417125	0.4199	0.4201	0.41935	0.41795	0.4159	0.413625	0.410925	0.40815	0.405325	0.405
9407	1	2	3	4	5	6	7	8	9	10	11	12	13	14	15	16	17	18	19	20	21	22	23	24
Control	0.09618	0.09618	0.09778	0.10142	0.1083	0.1216	0.14646	0.19304	0.28518	0.4032	0.47506	0.49928	0.50538	0.50662	0.50636	0.5055	0.50442	0.50334	0.5025	0.50162	0.50082	0.49996	0.49924	0.501
car16+ery8	0.09656	0.09664	0.09718	0.0982	0.09992	0.10042	0.10092	0.10154	0.10044	0.09896	0.09888	0.09914	0.09944	0.09984	0.1002	0.10048	0.10084	0.10124	0.10162	0.10226	0.10284	0.10358	0.1044	0.105
car16	0.0962	0.09644	0.09764	0.10038	0.10598	0.11778	0.14112	0.18222	0.25116	0.34144	0.40688	0.4488	0.46082	0.46226	0.46246	0.46226	0.46164	0.46072	0.45988	0.45888	0.45786	0.4568	0.45572	0.455
ery8	0.09648	0.09598	0.0965	0.0967	0.09692	0.09726	0.09774	0.0983	0.099	0.0997	0.10058	0.1016	0.10278	0.10426	0.10606	0.10824	0.11036	0.11246	0.11428	0.11612	0.11768	0.11904	0.11994	0.113
SP1180	1	2	3	4	5	6	7	8	9	10	11	12	13	14	15	16	17	18	19	20	21	22	23	24
Control	0.0975	0.09775	0.100275	0.1063	0.112175	0.1184	0.12935	0.152775	0.204625	0.321375	0.419975	0.454475	0.4713	0.476975	0.478975	0.47895	0.4772	0.4755	0.473	0.470575	0.468025	0.4656	0.463275	0.463
car32+ery4	0.0977333	0.0965333	0.0969333	0.0974667	0.09835	0.0994333	0.101033	0.102767	0.104867	0.106433	0.107733	0.108767	0.109567	0.110233	0.1108	0.1113	0.112033	0.1132	0.115	0.117367	0.1205	0.1246	0.130067	0.128
car32	0.098675	0.0977	0.099525	0.104575	0.1102	0.116425	0.122575	0.128175	0.135075	0.14455	0.1585	0.179325	0.210425	0.241825	0.264975	0.283475	0.2966	0.306925	0.316075	0.323275	0.32715	0.328575	0.32905	0.329
ery4	0.0965667	0.0959333	0.0962	0.0969333	0.098925	0.1008	0.103733	0.106	0.1077	0.108933	0.11	0.110733	0.111333	0.1117	0.112267	0.1131	0.115033	0.119333	0.128167	0.136	0.1393	0.1401	0.140833	0.139
10239	1	2	3	4	5	6	7	8	9	10	11	12	13	14	15	16	17	18	19	20	21	22	23	24
Control	0.0953333	0.0954	0.0961	0.09785	0.101767	0.108867	0.121867	0.150483	0.22115	0.32205	0.3997	0.4359	0.451833	0.456267	0.458117	0.4595	0.460067	0.461333	0.462367	0.463033	0.463667	0.46395	0.4638	0.464
car32+ery4	0.09704	0.09744	0.09786	0.0982	0.0986	0.09904	0.09968	0.10022	0.10084	0.10128	0.10168	0.1022	0.10256	0.10286	0.10328	0.10358	0.1038	0.10392	0.10386	0.1041	0.10418	0.1041	0.1042	0.104
car32	0.0956	0.09546	0.09724	0.10128	0.10816	0.12216	0.14948	0.19896	0.28204	0.38642	0.46652	0.51098	0.52748	0.53156	0.5328	0.53286	0.5324	0.53174	0.53102	0.53008	0.529	0.52802	0.52718	0.528
ery4	0.09525	0.0953	0.0955167	0.0954833	0.0956667	0.0961667	0.09715	0.09935	0.103933	0.1113	0.12305	0.14235	0.1757	0.2335	0.303967	0.34585	0.367967	0.382	0.387433	0.387683	0.386217	0.385067	0.383267	0.383
SP118	1	2	3	4	5	6	7	8	9	10	11	12	13	14	15	16	17	18	19	20	21	22	23	24
Control	0.0988333	0.0975667	0.0994333	0.104567	0.117867	0.143433	0.1894	0.2808	0.459933	0.6546	0.734	0.761333	0.7677	0.771667	0.776033	0.7774	0.7764	0.774533	0.772167	0.769967	0.7668	0.763633	0.760967	0.76
car64+ery0,5	0.095525	0.094725	0.095	0.095075	0.095375	0.095425	0.095725	0.09575	0.09575	0.09595	0.095925	0.095975	0.096025	0.095975	0.095975	0.096	0.0961	0.0961	0.096175	0.09625	0.09675	0.097	0.097275	0.097
car64	0.0965667	0.0961333	0.0964	0.0968667	0.0977	0.0999333	0.103967	0.1114	0.124167	0.149133	0.1969	0.278967	0.394633	0.4777	0.505833	0.510033	0.5133	0.516033	0.5161	0.518733	0.522767	0.526467	0.527	0.526
ery0,5	0.09935	0.094625	0.094925	0.09515	0.09605	0.0984	0.103125	0.111825	0.126225	0.149225	0.189	0.26125	0.374425	0.48075	0.5444	0.56695	0.565325	0.560075	0.555575	0.551075	0.547075	0.54395	0.5405	0.543
10244	1	2	3	4	5	6	7	8	9	10	11	12	13	14	15	16	17	18	19	20	21	22	23	24
Control	0.09618	0.09618	0.09778	0.10142	0.1083	0.1216	0.14646	0.19304	0.28518	0.4032	0.47506	0.49928	0.50538	0.50662	0.50636	0.5055	0.50442	0.50334	0.5025	0.50162	0.50082	0.49996	0.49924	0.5
car32+ery4	0.09752	0.09782	0.09862	0.09928	0.09992	0.10054	0.10112	0.1017	0.10214	0.10292	0.10328	0.1006	0.09956	0.10024	0.10098	0.10098	0.10172	0.1024	0.10332	0.10486	0.10664	0.10884	0.11136	0.11
car32	0.09604	0.09608	0.09728	0.10008	0.10582	0.11714	0.13884	0.17848	0.242	0.3303	0.39904	0.44618	0.4611	0.4633	0.46326	0.4629	0.46226	0.46152	0.46044	0.4597	0.45868	0.45766	0.45662	0.457
ery4	0.09648	0.09598	0.0965	0.0967	0.09692	0.09726	0.09774	0.0983	0.099	0.0997	0.10058	0.1016	0.10278	0.10426	0.10606	0.10824	0.11036	0.11246	0.11428	0.11612	0.11768	0.11904	0.11994	0.118
10313	1	2	3	4	5	6	7	8	9	10	11	12	13	14	15	16	17	18	19	20	21	22	23	24
Control	0.09488	0.09494	0.09662	0.10042	0.1075	0.12028	0.1447	0.19816	0.3182	0.47614	0.564	0.59244	0.59872	0.60198	0.60258	0.60214	0.60182	0.60164	0.60146	0.60098	0.60026	0.59938	0.59834	0.598
car32+ery4	0.09564	0.0952	0.09556	0.09578	0.096	0.0963	0.09664	0.097	0.09744	0.0978	0.09808	0.09838	0.09878	0.09914	0.09962	0.10002	0.10052	0.10118	0.10192	0.10286	0.1043	0.1064	0.10936	0.107
car32	0.09544	0.09506	0.09626	0.09912	0.10442	0.1161	0.14164	0.19364	0.28066	0.38304	0.45836	0.49012	0.49764	0.49992	0.50118	0.5017	0.5014	0.50164	0.5013	0.50108	0.5006	0.4999	0.4994	0.5
ery4	0.0947	0.09448	0.09506	0.09552	0.09612	0.09662	0.09912	0.10162	0.1054	0.11056	0.11794	0.12858	0.14384	0.16352	0.18688	0.21012	0.22958	0.24676	0.26366	0.27972	0.2925	0.30256	0.30992	0.305
SP1013	1	2	3	4	5	6	7	8	9	10	11	12	13	14	15	16	17	18	19	20	21	22	23	24
Control	0.096725	0.09685	0.097425	0.098225	0.1007	0.107125	0.11965	0.15025	0.229925	0.413525	0.53275	0.586475	0.599325	0.601725	0.60135	0.599775	0.597	0.59445	0.590875	0.5878	0.584925	0.582225	0.579625	0.581
car64+ery0,25	0.098125	0.097225	0.09755	0.097725	0.09805	0.098625	0.099925	0.103125	0.107975	0.113825	0.1229	0.141875	0.186825	0.287575	0.402	0.507025	0.572	0.606875	0.623575	0.62795	0.62765	0.625675	0.622625	0.625
car64	0.0962	0.0956	0.0963	0.096925	0.098625	0.104675	0.115975	0.142525	0.217325	0.401125	0.5411	0.610475	0.6347	0.638375	0.637625	0.635775	0.633025	0.6299	0.62655	0.6232	0.6198	0.616575	0.613375	0.612
ery0,25	0.099975	0.0979	0.098125	0.09845	0.0994	0.102125	0.107775	0.1169	0.133475	0.168975	0.255575	0.4064	0.52105	0.581125	0.60415	0.60765	0.6053	0.601075	0.596525	0.59225	0.587675	0.5834	0.579225	0.58
13962	1	2	3	4	5	6	7	8	9	10	11	12	13	14	15	16	17	18	19	20	21	22	23	24
Control	0.09365	0.094425	0.096325	0.10145	0.109325	0.123825	0.156925	0.235025	0.399	0.52435	0.58015	0.60315	0.615875	0.62565	0.635	0.643825	0.6542	0.666525	0.678425	0.691275	0.703975	0.7168	0.728525	0.725
car64+ery0,5	0.093625	0.093425	0.0944	0.095825	0.099575	0.106275	0.11735	0.138	0.17845	0.264075	0.3981	0.50065	0.554	0.58435	0.606325	0.627925	0.64905	0.6674	0.682475	0.6975	0.711575	0.72585	0.73965	0.741
car64	0.0947	0.093975	0.094825	0.096125	0.0996	0.106625	0.11895	0.14245	0.18905	0.29045	0.436025	0.525975	0.574725	0.604	0.62605	0.645325	0.661575	0.677025	0.6916	0.705775	0.72	0.73355	0.746275	0.75
ery0,5	0.0929	0.093625	0.095375	0.099925	0.1074	0.119675	0.144375	0.199425	0.328	0.477375	0.5514	0.5786	0.59325	0.60405	0.6158	0.62615	0.63845	0.651475	0.663425	0.677025	0.690075	0.702625	0.71355	0.711
SP1951	1	2	3	4	5	6	7	8	9	10	11	12	13	14	15	16	17	18	19	20	21	22	23	24
Control	0.09365	0.094425	0.096325	0.10145	0.109325	0.123825	0.156925	0.235025	0.399	0.52435	0.58015	0.60315	0.615875	0.62565	0.635	0.643825	0.6542	0.666525	0.678425	0.691275	0.703975	0.7168	0.728525	0.73
car64+ery0,03	0.0943	0.094125	0.09485	0.095925	0.098625	0.103875	0.112625	0.130575	0.167625	0.242775	0.385475	0.493675	0.545525	0.57355	0.59455	0.616975	0.6396	0.6593	0.677	0.69285	0.70765	0.722975	0.73625	0.735
car64	0.0938	0.0938	0.0945	0.095525	0.098	0.102225	0.1088	0.12295	0.153625	0.218025	0.348125	0.4811	0.55105	0.592075	0.6242	0.649975	0.670025	0.685975	0.70135	0.718275	0.733625	0.7487	0.7632	0.764
ery0,03	0.0929	0.093625	0.095375	0.099925	0.1074	0.119675	0.144375	0.199425	0.328	0.477375	0.5514	0.5786	0.59325	0.60405	0.6158	0.62615	0.63845	0.651475	0.663425	0.677025	0.690075	0.702625	0.71355	0.714
